# Supplementary material for: First report of Tequus schrottkyi (Konow) (Hymenoptera: Pergidae) in Uruguay, and information about its host plant and biology
Source: Biodivers Data J. 2016 Jan 13;(4):e7538. doi: 10.3897/BDJ.4.e7538 (PMC4759443; doi:10.3897/BDJ.4.e7538)
Supplement: XML Treatment for Tequus schrottkyi [file BDJ.4.e7538-treatment1.xml]

<!DOCTYPE tp:taxon-treatment
  PUBLIC "-//TaxonX//DTD Taxonomic Treatment Publishing DTD v0 20100105//EN" "tax-treatment-NSO.dtd">
<tp:taxon-treatment xmlns:tp="http://www.plazi.org/taxpub"><tp:treatment-meta><mixed-citation publication-type="journal"><person-group><name><surname>Altesor</surname><given-names>Paula</given-names></name><name><surname>González</surname><given-names>Andrés</given-names></name><name><surname>Schmidt</surname><given-names>Stefan</given-names></name></person-group><article-title>First report of <italic><tp:taxon-name><tp:taxon-name-part taxon-name-part-type="genus">Tequus</tp:taxon-name-part> <tp:taxon-name-part taxon-name-part-type="species">schrottkyi</tp:taxon-name-part></tp:taxon-name></italic> (Konow) (<tp:taxon-name><tp:taxon-name-part taxon-name-part-type="order">Hymenoptera</tp:taxon-name-part></tp:taxon-name>: <tp:taxon-name><tp:taxon-name-part taxon-name-part-type="family">Pergidae</tp:taxon-name-part></tp:taxon-name>) in Uruguay, and information about its host plant and biology</article-title><source>Biodivers Data J</source><day>13</day><month>1</month><year>2016</year><volume>2016</volume><issue>4</issue><pub-id pub-id-type="doi">10.3897/BDJ.4.e7538</pub-id></mixed-citation></tp:treatment-meta><tp:nomenclature><tp:taxon-name><tp:taxon-name-part taxon-name-part-type="genus">Tequus</tp:taxon-name-part> <tp:taxon-name-part taxon-name-part-type="species">schrottkyi</tp:taxon-name-part><object-id xmlns:xlink="http://www.w3.org/1999/xlink" xlink:type="simple" object-id-type="BOLD Data">http://www.boldsystems.org/index.php/Public_SearchTerms?query=DS-TEQSCH</object-id></tp:taxon-name><tp:taxon-authority>(Konow 1906)</tp:taxon-authority><tp:nomenclature-citation-list><tp:nomenclature-citation><tp:taxon-name><tp:taxon-name-part taxon-name-part-type="genus">Tequus</tp:taxon-name-part> <tp:taxon-name-part taxon-name-part-type="species">schrottkyi</tp:taxon-name-part></tp:taxon-name><comment><italic>Acorduleceros Schrottkyi</italic><xref ref-type="bibr" rid="B2239805">Konow 1906</xref>: 345-346. Type locality: Paraguay: Villa Encarnación. Lectotype female, designated by <xref ref-type="bibr" rid="B2239825">Smith 1980</xref>: 101. Type depository: Senckenberg Deutsches Entomologisches Institut, Müncheberg, Germany. Described: female.</comment></tp:nomenclature-citation><tp:nomenclature-citation><tp:taxon-name><tp:taxon-name-part taxon-name-part-type="genus">Acordulecera</tp:taxon-name-part> <tp:taxon-name-part taxon-name-part-type="species">schrottkyi</tp:taxon-name-part></tp:taxon-name><comment>: <xref ref-type="bibr" rid="B2510557">Smith 1978</xref>: 179.</comment></tp:nomenclature-citation><tp:nomenclature-citation><tp:taxon-name><tp:taxon-name-part taxon-name-part-type="genus">Tequus</tp:taxon-name-part> <tp:taxon-name-part taxon-name-part-type="species">schrottkyi</tp:taxon-name-part></tp:taxon-name><comment>: <xref ref-type="bibr" rid="B2239815">Smith 1990</xref>: 190.</comment></tp:nomenclature-citation></tp:nomenclature-citation-list></tp:nomenclature><tp:treatment-sec sec-type="Distribution"><title>Distribution</title><p>Paraguay, Uruguay</p></tp:treatment-sec><tp:treatment-sec sec-type="Ecology"><title>Ecology</title><p>In INIA - Las Brujas field station, <italic><tp:taxon-name><tp:taxon-name-part taxon-name-part-type="genus">T.</tp:taxon-name-part> <tp:taxon-name-part taxon-name-part-type="species">schrottkyi</tp:taxon-name-part></tp:taxon-name></italic> larvae were only found feeding on <italic><tp:taxon-name><tp:taxon-name-part taxon-name-part-type="genus">S.</tp:taxon-name-part> <tp:taxon-name-part taxon-name-part-type="species">commersonii</tp:taxon-name-part></tp:taxon-name></italic> in autumn and early winter between March and July. <italic><tp:taxon-name><tp:taxon-name-part taxon-name-part-type="genus">Solanum</tp:taxon-name-part> <tp:taxon-name-part taxon-name-part-type="species">commersonii</tp:taxon-name-part></tp:taxon-name></italic> is a perennial plant that has its center of distribution in Uruguay, but also occurs in Paraguay, Brazil and Argentina (<xref ref-type="bibr" rid="B2237110">Spooner and Hijmans 2001</xref>). Therefore, this plant may also be the host of <italic><tp:taxon-name><tp:taxon-name-part taxon-name-part-type="genus">T.</tp:taxon-name-part> <tp:taxon-name-part taxon-name-part-type="species">schrottkyi</tp:taxon-name-part></tp:taxon-name></italic> in Paraguay, where it was originally reported. Since <italic><tp:taxon-name><tp:taxon-name-part taxon-name-part-type="genus">S.</tp:taxon-name-part> <tp:taxon-name-part taxon-name-part-type="species">commersonii</tp:taxon-name-part></tp:taxon-name></italic> foliage is less available during spring and summer in this area, it is assumed that <italic><tp:taxon-name><tp:taxon-name-part taxon-name-part-type="genus">T.</tp:taxon-name-part> <tp:taxon-name-part taxon-name-part-type="species">schrottkyi</tp:taxon-name-part></tp:taxon-name></italic> enters diapause and/or moves to another host plant during the rest of the year.</p><p>Between March and July <italic><tp:taxon-name><tp:taxon-name-part taxon-name-part-type="genus">T.</tp:taxon-name-part> <tp:taxon-name-part taxon-name-part-type="species">schrottkyi</tp:taxon-name-part></tp:taxon-name></italic> presents several generations. Field temperature range measured during the sampling months was of 25 ± 4 °C (average maximum in March) and 5 ± 4 °C (average minimum in June) (mean ± SD) (<xref ref-type="bibr" rid="B2237078">INIA-Uruguay 2015</xref>). Under controlled laboratory conditions (21 ± 3 °C, 50 ± 10 % RH, 14:10 L:D regime), larvae collected as first and second instars (Figs <xref ref-type="fig" rid="F2341787">2</xref>, <xref ref-type="fig" rid="F2341798">3</xref>) and maintained on <italic><tp:taxon-name><tp:taxon-name-part taxon-name-part-type="genus">S.</tp:taxon-name-part> <tp:taxon-name-part taxon-name-part-type="species">commersonii</tp:taxon-name-part></tp:taxon-name></italic> feeding on the leaves successfully completed their larval stage in less than 5 days and the prepupal and pupal stage to adulthood in aproximately 9 days (P. Altesor, unpublished) (Fig. <xref ref-type="fig" rid="F2341793">4</xref>). Mature larvae form a silk cocoon in the soil in which they pupate (Fig. <xref ref-type="fig" rid="F2341796">5</xref>), with female pupae roughly twice as large as male pupae (20.4 ± 1.1 mg, N = 14 and males: 9.3 ± 0.5 mg, N = 12 (mean ± SEM).</p></tp:treatment-sec><tp:treatment-sec sec-type="Biology"><title>Biology</title><p>Adults are sexually dimorphic, the female being larger than the male and with a different colour pattern. Compared to females, males have the thorax more extensively orange, and the abdomen black except more or less yellow orange laterally (in the female, the abdomen is orange except basally and apically more or less black) (Figs <xref ref-type="fig" rid="F2341781">6</xref>, <xref ref-type="fig" rid="F2351207">7</xref>, <xref ref-type="fig" rid="F2341783">8</xref>). Sexual dimorphism is common in the <tp:taxon-name><tp:taxon-name-part taxon-name-part-type="family">Pergidae</tp:taxon-name-part></tp:taxon-name>, and often is expressed by differences in the antennal structure, color, and body size (<xref ref-type="bibr" rid="B2237099">Schmidt and Smith 2006</xref>).</p><p>Females lay the eggs individually in the leaf margin, into the leaf tissues as is typical of <tp:taxon-name><tp:taxon-name-part taxon-name-part-type="suborder">Symphyta</tp:taxon-name-part></tp:taxon-name> (<xref ref-type="bibr" rid="B2239815">Smith 1990</xref>, <xref ref-type="bibr" rid="B2351038">Smith 1972</xref>, <xref ref-type="bibr" rid="B2351028">Weltz and Vilhelmsen 2014</xref>) (Fig. <xref ref-type="fig" rid="F2341785">9</xref>) (there are several eggs per leaf, but not clustered). In the laboratory, virgin females (24 - 48 h of age) laid eggs on <italic><tp:taxon-name><tp:taxon-name-part taxon-name-part-type="genus">S.</tp:taxon-name-part> <tp:taxon-name-part taxon-name-part-type="species">commersonii</tp:taxon-name-part></tp:taxon-name></italic>, from which only male larvae emerged (arrhenotokous parthenogenesis).</p></tp:treatment-sec><tp:treatment-sec><!--Section generated to contain objects referenced in tp:taxon-treatment.--><fig id="F2341787" position="float" orientation="portrait"><label>Figure 2.</label><caption><p>First instar larvae of <italic><tp:taxon-name><tp:taxon-name-part taxon-name-part-type="genus">T.</tp:taxon-name-part> <tp:taxon-name-part taxon-name-part-type="species">schrottkyi</tp:taxon-name-part></tp:taxon-name></italic>.</p></caption><graphic xmlns:xlink="http://www.w3.org/1999/xlink" xlink:href="biodiversity_data_journal-4-e7538-g002.jpg" position="float" id="oo_67872.jpg" orientation="portrait" xlink:type="simple"/></fig><fig id="F2341798" position="float" orientation="portrait"><label>Figure 3.</label><caption><p>First and second instar larvae of <italic><tp:taxon-name><tp:taxon-name-part taxon-name-part-type="genus">T.</tp:taxon-name-part> <tp:taxon-name-part taxon-name-part-type="species">schrottkyi</tp:taxon-name-part></tp:taxon-name></italic> with feeding marks on <italic><tp:taxon-name><tp:taxon-name-part taxon-name-part-type="genus">S.</tp:taxon-name-part> <tp:taxon-name-part taxon-name-part-type="species">commersonii</tp:taxon-name-part></tp:taxon-name></italic>.</p></caption><graphic xmlns:xlink="http://www.w3.org/1999/xlink" xlink:href="biodiversity_data_journal-4-e7538-g003.jpg" position="float" id="oo_67890.jpg" orientation="portrait" xlink:type="simple"/></fig><fig id="F2341793" position="float" orientation="portrait"><label>Figure 4.</label><caption><p>Later instar larva of <italic><tp:taxon-name><tp:taxon-name-part taxon-name-part-type="genus">T.</tp:taxon-name-part> <tp:taxon-name-part taxon-name-part-type="species">schrottkyi</tp:taxon-name-part></tp:taxon-name></italic>.</p></caption><graphic xmlns:xlink="http://www.w3.org/1999/xlink" xlink:href="biodiversity_data_journal-4-e7538-g004.jpg" position="float" id="oo_67883.jpg" orientation="portrait" xlink:type="simple"/></fig><fig id="F2341796" position="float" orientation="portrait"><label>Figure 5.</label><caption><p>Cocoon of <italic><tp:taxon-name><tp:taxon-name-part taxon-name-part-type="genus">T.</tp:taxon-name-part> <tp:taxon-name-part taxon-name-part-type="species">schrottkyi</tp:taxon-name-part></tp:taxon-name></italic>.</p></caption><graphic xmlns:xlink="http://www.w3.org/1999/xlink" xlink:href="biodiversity_data_journal-4-e7538-g005.jpg" position="float" id="oo_67886.jpg" orientation="portrait" xlink:type="simple"/></fig><fig id="F2341781" position="float" orientation="portrait"><label>Figure 6.</label><caption><p>Female of <italic><tp:taxon-name><tp:taxon-name-part taxon-name-part-type="genus">T.</tp:taxon-name-part> <tp:taxon-name-part taxon-name-part-type="species">schrottkyi</tp:taxon-name-part></tp:taxon-name></italic> in lateral view (BOLD sample ID: BC-ZSM-HYM-21584-E11).</p></caption><graphic xmlns:xlink="http://www.w3.org/1999/xlink" xlink:href="biodiversity_data_journal-4-e7538-g006.jpg" position="float" id="oo_67869.jpg" orientation="portrait" xlink:type="simple"/></fig><fig id="F2351207" position="float" orientation="portrait"><label>Figure 7.</label><caption><p>Male of <italic><tp:taxon-name><tp:taxon-name-part taxon-name-part-type="genus">T.</tp:taxon-name-part> <tp:taxon-name-part taxon-name-part-type="species">schrottkyi</tp:taxon-name-part></tp:taxon-name></italic> (BOLD sample ID: BC-ZSM-HYM-21584-F01.</p></caption><graphic xmlns:xlink="http://www.w3.org/1999/xlink" xlink:href="biodiversity_data_journal-4-e7538-g007.jpg" position="float" id="oo_68238.jpg" orientation="portrait" xlink:type="simple"/></fig><fig id="F2341783" position="float" orientation="portrait"><label>Figure 8.</label><caption><p>Female of <italic><tp:taxon-name><tp:taxon-name-part taxon-name-part-type="genus">T.</tp:taxon-name-part> <tp:taxon-name-part taxon-name-part-type="species">schrottkyi</tp:taxon-name-part></tp:taxon-name></italic> on <italic><tp:taxon-name><tp:taxon-name-part taxon-name-part-type="genus">S.</tp:taxon-name-part> <tp:taxon-name-part taxon-name-part-type="species">commersonii</tp:taxon-name-part></tp:taxon-name></italic> at INIA-Las Brujas field station.</p></caption><graphic xmlns:xlink="http://www.w3.org/1999/xlink" xlink:href="biodiversity_data_journal-4-e7538-g008.jpg" position="float" id="oo_67870.jpg" orientation="portrait" xlink:type="simple"/></fig><fig id="F2341785" position="float" orientation="portrait"><label>Figure 9.</label><caption><p>Egg of <italic><tp:taxon-name><tp:taxon-name-part taxon-name-part-type="genus">T.</tp:taxon-name-part> <tp:taxon-name-part taxon-name-part-type="species">schrottkyi</tp:taxon-name-part></tp:taxon-name></italic> on <italic><tp:taxon-name><tp:taxon-name-part taxon-name-part-type="genus">S.</tp:taxon-name-part> <tp:taxon-name-part taxon-name-part-type="species">commersonii</tp:taxon-name-part></tp:taxon-name></italic>.</p></caption><graphic xmlns:xlink="http://www.w3.org/1999/xlink" xlink:href="biodiversity_data_journal-4-e7538-g009.jpg" position="float" id="oo_67871.jpg" orientation="portrait" xlink:type="simple"/></fig></tp:treatment-sec><ref-list><ref id="B2239805"><element-citation xmlns:xlink="http://www.w3.org/1999/xlink" publication-type="article" xlink:type="simple"><person-group person-group-type="author"><name name-style="western"><surname>Konow</surname><given-names>F. W.</given-names></name></person-group><year>1906</year><article-title>Neue südamerikanische <tp:taxon-name><tp:taxon-name-part taxon-name-part-type="tribe">Lophyrini</tp:taxon-name-part></tp:taxon-name>. (Hym).</article-title><source>Zeitschrift für systematische Hymenopterologie und Dipterologie</source><volume>6</volume><fpage>337</fpage><lpage>347</lpage></element-citation></ref><ref id="B2239825"><element-citation xmlns:xlink="http://www.w3.org/1999/xlink" publication-type="article" xlink:type="simple"><person-group person-group-type="author"><name name-style="western"><surname>Smith</surname><given-names>D. R.</given-names></name></person-group><year>1980</year><article-title>Identification of the <italic><tp:taxon-name><tp:taxon-name-part taxon-name-part-type="genus">Acordulecera</tp:taxon-name-part></tp:taxon-name></italic> "potato" sawflies of Peru and Bolivia, with descriptions of these and related species from South America (<tp:taxon-name><tp:taxon-name-part taxon-name-part-type="order">Hymenoptera</tp:taxon-name-part></tp:taxon-name>; <tp:taxon-name><tp:taxon-name-part taxon-name-part-type="family">Pergidae</tp:taxon-name-part></tp:taxon-name>).</article-title><source>Journal of the Washington Academy of Sciences</source><volume>70</volume><fpage>89</fpage><lpage>103</lpage></element-citation></ref><ref id="B2510557"><element-citation xmlns:xlink="http://www.w3.org/1999/xlink" publication-type="chapter" xlink:type="simple"><person-group person-group-type="author"><name name-style="western"><surname>Smith</surname><given-names>D. R.</given-names></name></person-group><year>1978</year><chapter-title>Suborder <tp:taxon-name><tp:taxon-name-part taxon-name-part-type="suborder">Symphyta</tp:taxon-name-part></tp:taxon-name> (<tp:taxon-name><tp:taxon-name-part taxon-name-part-type="family">Xyelidae</tp:taxon-name-part></tp:taxon-name>, <tp:taxon-name><tp:taxon-name-part taxon-name-part-type="family">Pararchexyelidae</tp:taxon-name-part></tp:taxon-name>, <tp:taxon-name><tp:taxon-name-part taxon-name-part-type="family">Parapamphiliidae</tp:taxon-name-part></tp:taxon-name>, <tp:taxon-name><tp:taxon-name-part taxon-name-part-type="family">Xyelydidae</tp:taxon-name-part></tp:taxon-name>, <tp:taxon-name><tp:taxon-name-part taxon-name-part-type="family">Karatavitidae</tp:taxon-name-part></tp:taxon-name>, <tp:taxon-name><tp:taxon-name-part taxon-name-part-type="family">Gigasiricidae</tp:taxon-name-part></tp:taxon-name>, <tp:taxon-name><tp:taxon-name-part taxon-name-part-type="family">Sepulcidae</tp:taxon-name-part></tp:taxon-name>, <tp:taxon-name><tp:taxon-name-part taxon-name-part-type="family">Pseudosiricidae</tp:taxon-name-part></tp:taxon-name>, <tp:taxon-name><tp:taxon-name-part taxon-name-part-type="family">Anaxyelidae</tp:taxon-name-part></tp:taxon-name>, <tp:taxon-name><tp:taxon-name-part taxon-name-part-type="family">Siricidae</tp:taxon-name-part></tp:taxon-name>, <tp:taxon-name><tp:taxon-name-part taxon-name-part-type="family">Xiphydriidae</tp:taxon-name-part></tp:taxon-name>, <tp:taxon-name><tp:taxon-name-part taxon-name-part-type="family">Paroryssidae</tp:taxon-name-part></tp:taxon-name>, <tp:taxon-name><tp:taxon-name-part taxon-name-part-type="family">Xylotomidae</tp:taxon-name-part></tp:taxon-name>, <tp:taxon-name><tp:taxon-name-part taxon-name-part-type="family">Blasticotomidae</tp:taxon-name-part></tp:taxon-name>, <tp:taxon-name><tp:taxon-name-part taxon-name-part-type="family">Pergidae</tp:taxon-name-part></tp:taxon-name>)</chapter-title><person-group person-group-type="editor"><name name-style="western"><surname>van der Vecht</surname><given-names>J.</given-names></name><name name-style="western"><surname>Shenefeld</surname><given-names>R. D.</given-names></name></person-group><source>Hymenopterorum Catalogus, pars 14</source><size units="page">193</size></element-citation></ref><ref id="B2239815"><element-citation xmlns:xlink="http://www.w3.org/1999/xlink" publication-type="article" xlink:type="simple"><person-group person-group-type="author"><name name-style="western"><surname>Smith</surname><given-names>D. R.</given-names></name></person-group><year>1990</year><article-title>A synopsis of the sawflies (<tp:taxon-name><tp:taxon-name-part taxon-name-part-type="order">Hymenoptera</tp:taxon-name-part></tp:taxon-name>, <tp:taxon-name><tp:taxon-name-part taxon-name-part-type="suborder">Symphyta</tp:taxon-name-part></tp:taxon-name>) of America south of the United States: <tp:taxon-name><tp:taxon-name-part taxon-name-part-type="family">Pergidae</tp:taxon-name-part></tp:taxon-name>.</article-title><source>Revista Brasileira de Entomologia</source><volume>34</volume><fpage>7</fpage><lpage>200</lpage></element-citation></ref><ref id="B2237110"><element-citation xmlns:xlink="http://www.w3.org/1999/xlink" publication-type="article" xlink:type="simple"><person-group person-group-type="author"><name name-style="western"><surname>Spooner</surname><given-names>David M.</given-names></name><name name-style="western"><surname>Hijmans</surname><given-names>Robert J.</given-names></name></person-group><year>2001</year><article-title>Potato Systematics and Germplasm Collecting, 1989-2000</article-title><source>Am J Potato Res</source><volume>78</volume><fpage>237</fpage><lpage>268</lpage></element-citation></ref><ref id="B2237078"><element-citation xmlns:xlink="http://www.w3.org/1999/xlink" publication-type="website" xlink:type="simple"><person-group person-group-type="author"><name name-style="western"><surname>INIA-Uruguay</surname></name></person-group><article-title>Banco de datos agroclimático</article-title><uri xlink:type="simple">http://www.inia.uy/investigaci%C3%B3n-e-innovaci%C3%B3n/unidades/GRAS/Clima/Banco-datos-agroclimatico</uri><date-in-citation content-type="access-date">2015-11-26T00:00:00+02:00</date-in-citation></element-citation></ref><ref id="B2237099"><element-citation xmlns:xlink="http://www.w3.org/1999/xlink" publication-type="article" xlink:type="simple"><person-group person-group-type="author"><name name-style="western"><surname>Schmidt</surname><given-names>Stefan</given-names></name><name name-style="western"><surname>Smith</surname><given-names>David R.</given-names></name></person-group><year>2006</year><article-title>An Annotated Systematic World Catalogue of the <tp:taxon-name><tp:taxon-name-part taxon-name-part-type="family">Pergidae</tp:taxon-name-part></tp:taxon-name> (<tp:taxon-name><tp:taxon-name-part taxon-name-part-type="order">Hymenoptera</tp:taxon-name-part></tp:taxon-name>)</article-title><source>Contributions of the American Entomological Institute</source><volume>34</volume><issue>3</issue><fpage>1</fpage><lpage>972</lpage></element-citation></ref><ref id="B2351038"><element-citation xmlns:xlink="http://www.w3.org/1999/xlink" publication-type="article" xlink:type="simple"><person-group person-group-type="author"><name name-style="western"><surname>Smith</surname><given-names>Edward Laidlaw</given-names></name></person-group><year>1972</year><article-title>Biosystematics and Morphology of <tp:taxon-name><tp:taxon-name-part taxon-name-part-type="suborder">Symphyta</tp:taxon-name-part></tp:taxon-name> - III. External Genitalia of Euura (<tp:taxon-name><tp:taxon-name-part taxon-name-part-type="order">Hymenoptera</tp:taxon-name-part></tp:taxon-name>: <tp:taxon-name><tp:taxon-name-part taxon-name-part-type="family">Tenthredinidae</tp:taxon-name-part></tp:taxon-name>): Sclerites, Sensilla, Musculature, Development and Oviposition Behavior.</article-title><source>International Journal of Insect Morphology and Embryology</source><volume>1</volume><issue>4</issue><fpage>321</fpage><lpage>365</lpage></element-citation></ref><ref id="B2351028"><element-citation xmlns:xlink="http://www.w3.org/1999/xlink" publication-type="article" xlink:type="simple"><person-group person-group-type="author"><name name-style="western"><surname>Weltz</surname><given-names>Carl-Erik</given-names></name><name name-style="western"><surname>Vilhelmsen</surname><given-names>Lars</given-names></name></person-group><year>2014</year><article-title>The saws of sawflies: exploring the morphology of the ovipositor in <tp:taxon-name><tp:taxon-name-part taxon-name-part-type="superfamily">Tenthredinoidea</tp:taxon-name-part></tp:taxon-name> (<tp:taxon-name><tp:taxon-name-part taxon-name-part-type="class">Insecta</tp:taxon-name-part></tp:taxon-name>: <tp:taxon-name><tp:taxon-name-part taxon-name-part-type="order">Hymenoptera</tp:taxon-name-part></tp:taxon-name>), with emphasis on <tp:taxon-name><tp:taxon-name-part taxon-name-part-type="subfamily">Nematinae</tp:taxon-name-part></tp:taxon-name></article-title><source>Journal of Natural History</source><volume>48</volume><issue>3</issue><fpage>133</fpage><lpage>183</lpage><pub-id pub-id-type="doi">10.1080/00222933.2013.791941</pub-id></element-citation></ref></ref-list></tp:taxon-treatment>
